# Supplementary material for: The Impact of Rural Hospital Closures and Health Service Restructuring on Provincial- and Community-Level Patterns of Hospital Admissions in New Brunswick
Source: Int J Environ Res Public Health. 2022 Jun 14;19(12):7258. doi: 10.3390/ijerph19127258 (PMC9223870; doi:10.3390/ijerph19127258)
Supplement: Supplementary file 1 [file ijerph-19-07258-s001.zip]

Archive with 1 entries (1 files):
- ijerph-1746136-supplementary.pdf
